# Supplementary material for: The Role of TRIP6, ABCC3 and CPS1 Expression in Resistance of Ovarian Cancer to Taxanes
Source: Int J Mol Sci. 2021 Dec 22;23(1):73. doi: 10.3390/ijms23010073 (PMC8744980; doi:10.3390/ijms23010073)
Supplement: Supplementary file 1 [file ijms-23-00073-s001.zip]

Archive with 1 entries (1 files):
- ijms-1453107-supplementary.pdf
